# Supplementary material for: Modeling Periodic Impulsive Effects on Online TV Series Diffusion
Source: PLoS One. 2016 Sep 26;11(9):e0163432. doi: 10.1371/journal.pone.0163432 (PMC5036804; doi:10.1371/journal.pone.0163432)
Supplement: S1 File — Daily record of buzz volume in Baidu Index and total online streaming quantity on the Youku-Tudou and iQiYi platforms for the South Korean TV series The Masters Sun during broadcasting. (TXT) [file pone.0163432.s001.txt]

% This file is the dataset of South Korean TV series - The Masters Sun.
% Each instance in the dataset represents volumes of online buzz and online streaming and consists of the following 3 attributes:
% 1. Date: The date of volume recorded;
% 2. BaiduIndex: Intensity index of online buzz provided by index.baidu.com; 
% 3. OnDemandStreaming: Counts of online on-demand streaming by 3 major online VOD suppliers of China.

Date,BaiduIndex,OnDemandStreaming
2013/8/9,75553,1179710
2013/8/10,47053,635265
2013/8/11,37041,485583
2013/8/12,34229,391075
2013/8/13,32217,294952
2013/8/14,46202,304750
2013/8/15,99933,1486985
2013/8/16,124464,2515022
2013/8/17,77273,1639312
2013/8/18,65970,1185960
2013/8/19,56777,888180
2013/8/20,54923,768268
2013/8/21,77416,744167
2013/8/22,154779,2564572
2013/8/23,145732,3444999
2013/8/24,85190,2446474
2013/8/25,73661,1866046
2013/8/26,65885,1336378
2013/8/27,65101,1175333
2013/8/28,87027,1132529
2013/8/29,174897,3173475
2013/8/30,182304,4127622
2013/8/31,103172,2737195
2013/9/1,85645,2251094
2013/9/2,73121,1685724
2013/9/3,75155,1510302
2013/9/4,100613,1500964
2013/9/5,198402,3766003
2013/9/6,220734,5031001
2013/9/7,142810,3587334
2013/9/8,118470,2955394
2013/9/9,93840,2090410
2013/9/10,102771,1838578
2013/9/11,130485,1690038
2013/9/12,224644,4468055
2013/9/13,264788,5653539
2013/9/14,168904,3979553
2013/9/15,136180,3356944
2013/9/16,107949,2416610
2013/9/17,108528,2175622
2013/9/18,146362,2268602
2013/9/19,343760,2975017
2013/9/20,344056,5288038
2013/9/21,286015,4287747
2013/9/22,188787,3427677
2013/9/23,148509,2940678
2013/9/24,135805,2716788
2013/9/25,166843,2557203
2013/9/26,326441,6305295
2013/9/27,306627,7763072
2013/9/28,188707,4932514
2013/9/29,150701,3911130
2013/9/30,151679,3752800
2013/10/1,158523,3554695
2013/10/2,194175,3366199
2013/10/3,347259,6975181
2013/10/4,343111,8888438
2013/10/5,202892,6171831
2013/10/6,170181,5545647
2013/10/7,141139,5101226
