# Supplementary material for: Modeling Periodic Impulsive Effects on Online TV Series Diffusion
Source: PLoS One. 2016 Sep 26;11(9):e0163432. doi: 10.1371/journal.pone.0163432 (PMC5036804; doi:10.1371/journal.pone.0163432)
Supplement: S2 File — Daily record of buzz volume in Baidu Index and total online streaming quantity on the Youku-Tudou and iQiYi platforms for the South Korean TV series The Heirs during broadcasting. (TXT) [file pone.0163432.s002.txt]

% This file is the dataset of South Korean TV series - The Heirs.
% Each instance in the dataset represents volumes of online buzz and online streaming and consists of the following 3 attributes:
% 1. Date: The date of volume recorded;
% 2. BaiduIndex: Intensity index of online buzz provided by index.baidu.com; 
% 3. OnDemandStreaming: Counts of online on-demand streaming by 3 major online VOD suppliers of China. 

Date,BaiduIndex,OnDemandStreaming
2013/10/11,525467,6626865
2013/10/12,398755,4365369
2013/10/13,323430,3500907
2013/10/14,218590,2419759
2013/10/15,204055,2124668
2013/10/16,263787,4628319
2013/10/17,486530,7132119
2013/10/18,597582,10712054
2013/10/19,429617,6621790
2013/10/20,343976,4920201
2013/10/21,246512,3712009
2013/10/22,237559,3125168
2013/10/23,336099,2959123
2013/10/24,678681,9790542
2013/10/25,756423,13412151
2013/10/26,456726,7678947
2013/10/27,349512,5100332
2013/10/28,240347,3711450
2013/10/29,255618,3384112
2013/10/30,365154,3393496
2013/10/31,761603,11989187
2013/11/1,913997,16391182
2013/11/2,588218,10489275
2013/11/3,457571,7593829
2013/11/4,316885,5112686
2013/11/5,306541,4646343
2013/11/6,416798,4591512
2013/11/7,884380,15353634
2013/11/8,1072051,19528998
2013/11/9,649694,11405035
2013/11/10,487719,8025154
2013/11/11,312343,5254518
2013/11/12,362950,5287239
2013/11/13,460309,5047790
2013/11/14,1059059,16851847
2013/11/15,1202627,20431344
2013/11/16,730563,12426401
2013/11/17,556580,9351082
2013/11/18,366117,6500023
2013/11/19,342050,5934127
2013/11/20,461535,5894998
2013/11/21,1040451,20728569
2013/11/22,1138059,25544418
2013/11/23,708934,16155812
2013/11/24,558721,12359731
2013/11/25,362477,8563688
2013/11/26,340167,7196739
2013/11/27,443717,6848121
2013/11/28,965467,20946369
2013/11/29,1214100,26165065
2013/11/30,765936,16519285
2013/12/1,608282,12226238
2013/12/2,435397,8336340
2013/12/3,421039,7910902
2013/12/4,530998,5761352
2013/12/5,1102933,21923822
2013/12/6,1209384,28928757
2013/12/7,767719,18639165
2013/12/8,586371,14067096
2013/12/9,433842,9744992
2013/12/10,422233,9050178
2013/12/11,517851,8422705
2013/12/12,1115880,22473680
2013/12/13,1416573,30254019
2013/12/14,708482,17635235
2013/12/15,505095,13558994
2013/12/16,337631,9704316
