# Supplementary material for: Modeling Periodic Impulsive Effects on Online TV Series Diffusion
Source: PLoS One. 2016 Sep 26;11(9):e0163432. doi: 10.1371/journal.pone.0163432 (PMC5036804; doi:10.1371/journal.pone.0163432)
Supplement: S3 File — Daily record of buzz volume in Baidu Index and total online streaming quantity on the Youku-Tudou and iQiYi platforms for the South Korean TV series My Love From the Stars during broadcasting. (TXT) [file pone.0163432.s003.txt]

% This file is the dataset of South Korean TV series - My Love From the Stars.
% Each instance in the dataset represents volumes of online buzz and online streaming and consists of the following 3 attributes:
% 1. Date: The date of volume recorded;
% 2. BaiduIndex: Intensity index of online buzz provided by index.baidu.com; 
% 3. OnDemandStreaming: Counts of online on-demand streaming by 3 major online VOD suppliers of China. 

Date,BaiduIndex,OnDemandStreaming
2013/12/20,254810,1823614
2013/12/21,158586,836558
2013/12/22,122193,472588
2013/12/23,91036,291537
2013/12/24,79995,230259
2013/12/25,106499,208528
2013/12/26,269072,2456642
2013/12/27,361921,5640483
2013/12/28,220893,2270055
2013/12/29,176394,1668926
2013/12/30,141885,1111130
2013/12/31,138250,947857
2014/1/1,198285,1023922
2014/1/2,405559,5301108
2014/1/3,495183,9133837
2014/1/4,311022,5326243
2014/1/5,260367,3438542
2014/1/6,215598,2295712
2014/1/7,219409,2330944
2014/1/8,283736,2370773
2014/1/9,609720,10611543
2014/1/10,786276,15216902
2014/1/11,517470,8349629
2014/1/12,449852,6438354
2014/1/13,404243,4785796
2014/1/14,401117,4447016
2014/1/15,511996,4337978
2014/1/16,923729,16322707
2014/1/17,971246,22208795
2014/1/18,585751,11181732
2014/1/19,505515,8125565
2014/1/20,480569,6671934
2014/1/21,495192,6093984
2014/1/22,621932,6260299
2014/1/23,1234477,21072678
2014/1/24,1058759,31163127
2014/1/25,746312,14071916
2014/1/26,701026,12166806
2014/1/27,732389,10305866
2014/1/28,768151,9999638
2014/1/29,931848,9781680
2014/1/30,1255001,19598543
2014/1/31,1402090,16313272
2014/2/1,980558,11521045
2014/2/2,851546,10651971
2014/2/3,844285,10423574
2014/2/4,852823,10072547
2014/2/5,1024221,10548528
2014/2/6,1998445,34993459
2014/2/7,2058904,53248441
2014/2/8,1394173,30138081
2014/2/9,1271901,29830311
2014/2/10,1244825,26108426
2014/2/11,1261847,25740040
2014/2/12,1670431,27570086
2014/2/13,2799741,79996850
2014/2/14,2709734,93080441
2014/2/15,1748668,65011660
2014/2/16,1521338,57209084
2014/2/17,1363545,44065052
2014/2/18,1423183,47655535
2014/2/19,1750712,46112766
2014/2/20,2780093,95405432
2014/2/21,3095968,137492732
2014/2/22,2363038,95344340
2014/2/23,1970704,80624702
2014/2/24,1581453,52978925
2014/2/25,1540901,51310351
2014/2/26,2139760,51977636
2014/2/27,4381272,128083036
2014/2/28,4635598,213685110
2014/3/1,2558236,130331150
2014/3/2,1817914,93669131
2014/3/3,1219009,54297604
