# Supplementary material for: Modeling Periodic Impulsive Effects on Online TV Series Diffusion
Source: PLoS One. 2016 Sep 26;11(9):e0163432. doi: 10.1371/journal.pone.0163432 (PMC5036804; doi:10.1371/journal.pone.0163432)
Supplement: S4 File — Daily record of buzz volume in Baidu Index and total online streaming quantity on the Youku-Tudou and iQiYi platforms for the South Korean TV series Inspiring Age during broadcasting. (TXT) [file pone.0163432.s004.txt]

% This file is the dataset of South Korean TV series - Inspiring Age.
% Each instance in the dataset represents volumes of online buzz and online streaming and consists of the following 3 attributes:
% 1. Date: The date of volume recorded;
% 2. BaiduIndex: Intensity index of online buzz provided by index.baidu.com; 
% 3. OnDemandStreaming: Counts of online on-demand streaming by 3 major online VOD suppliers of China. 

Date,BaiduIndex,OnDemandStreaming
2014/1/15,9263,1489
2014/1/16,52459,505853
2014/1/17,35043,784599
2014/1/18,18628,647458
2014/1/19,13251,510318
2014/1/20,10502,410439
2014/1/21,9061,310561
2014/1/22,9294,199618
2014/1/23,19257,389278
2014/1/24,17574,578938
2014/1/25,12409,463141
2014/1/26,8738,322505
2014/1/27,6973,181870
2014/1/28,6736,150601
2014/1/29,8423,161733
2014/1/30,13688,172866
2014/1/31,18529,245052
2014/2/1,10620,216128
2014/2/2,8591,187204
2014/2/3,7931,167264
2014/2/4,7603,170199
2014/2/5,10004,173134
2014/2/6,17428,299186
2014/2/7,16999,263895
2014/2/8,11123,228604
2014/2/9,8930,233555
2014/2/10,8249,199333
2014/2/11,7426,165111
2014/2/12,8514,159254
2014/2/13,15175,206443
2014/2/14,14750,253632
2014/2/15,10266,236332
2014/2/16,8587,214692
2014/2/17,7025,193052
2014/2/18,7676,164887
2014/2/19,8694,228859
2014/2/20,15105,292831
2014/2/21,14396,275815
2014/2/22,10526,208079
2014/2/23,7967,140344
2014/2/24,5862,112127
2014/2/25,6265,212093
2014/2/26,7624,312060
2014/2/27,12761,471915
2014/2/28,14340,466357
2014/3/1,10381,460799
2014/3/2,7941,314287
2014/3/3,5695,250527
2014/3/4,5726,186767
2014/3/5,6966,134310
2014/3/6,15059,210425
2014/3/7,15840,286541
2014/3/8,10426,199635
2014/3/9,8254,163675
2014/3/10,6351,127716
2014/3/11,6219,120900
2014/3/12,7659,192507
2014/3/13,13845,264114
2014/3/14,12951,340749
2014/3/15,8834,299690
2014/3/16,6875,258632
2014/3/17,5591,172289
2014/3/18,5105,144302
2014/3/19,6103,116316
2014/3/20,10592,194049
2014/3/21,11482,271782
2014/3/22,7657,185927
2014/3/23,6090,149445
2014/3/24,4781,112964
2014/3/25,4742,103916
2014/3/26,5878,133907
2014/3/27,11267,163899
2014/3/28,12198,200426
2014/3/29,7917,158967
2014/3/30,5912,117508
2014/3/31,4254,96406
2014/4/1,4269,92826
2014/4/2,5440,89247
2014/4/3,11594,339999
2014/4/4,15887,578000
2014/4/5,8900,505732
