# Supplementary material for: Modeling Periodic Impulsive Effects on Online TV Series Diffusion
Source: PLoS One. 2016 Sep 26;11(9):e0163432. doi: 10.1371/journal.pone.0163432 (PMC5036804; doi:10.1371/journal.pone.0163432)
Supplement: S5 File — Daily record of buzz volume in Baidu Index and total online streaming quantity on the Youku-Tudou and iQiYi platforms for the South Korean TV series Kaputori during broadcasting. (TXT) [file pone.0163432.s005.txt]

% This file is the dataset of South Korean TV series - Kaputori.
% Each instance in the dataset represents volumes of online buzz and online streaming and consists of the following 3 attributes:
% 1. Date: The date of volume recorded;
% 2. BaiduIndex: Intensity index of online buzz provided by index.baidu.com; 
% 3. OnDemandStreaming: Counts of online on-demand streaming by 3 major online VOD suppliers of China. 

Date,BaiduIndex,OnDemandStreaming
2014/4/11,3472,2678
2014/4/12,31192,363450
2014/4/13,37361,637340
2014/4/14,18740,554393
2014/4/15,13756,432539
2014/4/16,11349,339159
2014/4/17,10847,323057
2014/4/18,12089,325247
2014/4/19,16420,327438
2014/4/20,14914,301511
2014/4/21,11097,240815
2014/4/22,8302,202508
2014/4/23,6952,176751
2014/4/24,6355,148736
2014/4/25,8188,120721
2014/4/26,17915,456653
2014/4/27,20354,703477
2014/4/28,12523,420979
2014/4/29,9621,344400
2014/4/30,8857,330667
2014/5/1,9587,316934
2014/5/2,9767,282273
2014/5/3,16626,578083
2014/5/4,21785,888264
2014/5/5,15940,691860
2014/5/6,13603,576923
2014/5/7,11253,461986
2014/5/8,8885,284729
2014/5/9,9916,267428
2014/5/10,18810,577833
2014/5/11,21189,734521
2014/5/12,10731,518229
2014/5/13,8871,301937
2014/5/14,7662,259289
2014/5/15,7176,223242
2014/5/16,8202,217909
2014/5/17,18378,527976
2014/5/18,21395,697980
2014/5/19,11584,496704
2014/5/20,8640,295429
2014/5/21,8182,244145
2014/5/22,7747,225418
2014/5/23,8209,222713
2014/5/24,21036,549413
2014/5/25,23207,476870
2014/5/26,11030,404328
2014/5/27,8880,301406
2014/5/28,8067,246380
2014/5/29,7742,221817
2014/5/30,8468,215421
2014/5/31,13513,451197
2014/6/1,15471,686974
2014/6/2,12729,465373
2014/6/3,9394,324819
2014/6/4,8067,255407
2014/6/5,7726,237131
2014/6/6,8813,411455
2014/6/7,17340,585779
2014/6/8,20230,781513
2014/6/9,9980,446529
2014/6/10,7840,324587
2014/6/11,7309,260223
2014/6/12,6895,240987
2014/6/13,7443,403496
2014/6/14,15603,566006
2014/6/15,17146,732240
2014/6/16,9583,421712
2014/6/17,7656,317602
2014/6/18,6917,256853
2014/6/19,6746,240241
2014/6/20,8261,223630
2014/6/21,17471,547734
2014/6/22,22794,832491
2014/6/23,11653,482380
