# Supplementary material for: Modeling Periodic Impulsive Effects on Online TV Series Diffusion
Source: PLoS One. 2016 Sep 26;11(9):e0163432. doi: 10.1371/journal.pone.0163432 (PMC5036804; doi:10.1371/journal.pone.0163432)
Supplement: S6 File — Daily record of buzz volume in Baidu Index and total online streaming quantity on the Youku-Tudou and iQiYi platforms for the South Korean TV series Modern Farmer during broadcasting. (TXT) [file pone.0163432.s006.txt]

% This file is the dataset of South Korean TV series - Modern Farmer.
% Each instance in the dataset represents volumes of online buzz and online streaming and consists of the following 3 attributes:
% 1. Date: The date of volume recorded;
% 2. BaiduIndex: Intensity index of online buzz provided by index.baidu.com; 
% 3. OnDemandStreaming: Counts of online on-demand streaming by 3 major online VOD suppliers of China.

Date,BaiduIndex,OnDemandStreaming
2014/10/18,7610,3126
2014/10/19,32452,66331
2014/10/20,23458,631568
2014/10/21,22508,1030219
2014/10/22,15363,8316882
2014/10/23,13055,728971
2014/10/24,12751,626640
2014/10/25,13986,794185
2014/10/26,18094,908854
2014/10/27,15098,960564
2014/10/28,12432,1078171
2014/10/29,11800,1075756
2014/10/30,9761,918699
2014/10/31,9453,1018896
2014/11/1,12035,1021768
2014/11/2,15905,1136468
2014/11/3,12137,1057815
2014/11/4,10027,968925
2014/11/5,8842,974564
2014/11/6,7882,859862
2014/11/7,8407,840725
2014/11/8,9940,782364
2014/11/9,15025,982180
2014/11/10,13336,998043
2014/11/11,9984,965925
2014/11/12,9589,1045509
2014/11/13,8773,927723
2014/11/14,9184,920233
2014/11/15,12316,996634
2014/11/16,16780,1217526
2014/11/17,13552,1259463
2014/11/18,11044,1218187
2014/11/19,8956,1078494
2014/11/20,7586,919581
2014/11/21,8390,888158
2014/11/22,10794,744116
2014/11/23,15891,994626
2014/11/24,17565,1440454
2014/11/25,12246,1363011
2014/11/26,9614,1082921
2014/11/27,8682,1010702
2014/11/28,8761,938268
2014/11/29,11034,939012
2014/11/30,16021,829107
2014/12/1,20655,1022066
2014/12/2,17609,1161727
2014/12/3,10516,1157658
2014/12/4,7901,1030027
2014/12/5,8008,1127397
2014/12/6,9596,998058
2014/12/7,14957,1236218
2014/12/8,14546,1046929
2014/12/9,11557,1186440
2014/12/10,9055,1007372
2014/12/11,7178,855004
2014/12/12,7272,792465
2014/12/13,9380,821667
2014/12/14,14664,1010350
2014/12/15,13727,1113084
2014/12/16,10277,1061165
2014/12/17,8130,923963
2014/12/18,6823,858437
2014/12/19,7692,969147
2014/12/20,8762,835815
2014/12/21,13938,1194234
2014/12/22,18824,1171797
2014/12/23,16307,1130414
2014/12/24,10238,1024263
2014/12/25,8155,1068192
2014/12/26,8641,1161492
2014/12/27,11208,1208712
2014/12/28,21063,1402902
2014/12/29,13029,1421426
2014/12/30,9767,1135592
